# Supplementary material for: Genome-based development of 15 microsatellite markers in fluorescent multiplexes for parentage testing in captive tigers
Source: PeerJ. 2020 May 6;8:e8939. doi: 10.7717/peerj.8939 (PMC7210807; doi:10.7717/peerj.8939)
Supplement: Supplemental Information 4 [file peerj-08-8939-s004.xlsx]

## Sheet: Sheet1
Table S1 The detailed information of collected tiger samples
Serial No	Sample ID	Local ID	Collected site	Subspecies	Sex	Sample type
1	T01	900038000076522	Changsha Ecological Zoo, China	Panthera tigris tigris,white		Venous blood
2	T02	900038000076420	Changsha Ecological Zoo, China	Panthera tigris tigris,white		Venous blood
3	T03	900038000076763	Changsha Ecological Zoo, China	Panthera tigris tigris,white		Venous blood
4	T04	900038000076337	Changsha Ecological Zoo, China	Panthera tigris tigris,white		Venous blood
5	T05	900038000076553	Changsha Ecological Zoo, China	Panthera tigris tigris,white		Venous blood
6	T06	900038000076714	Changsha Ecological Zoo, China	Panthera tigris tigris,white		Venous blood
7	T07	900038000076430	Changsha Ecological Zoo, China	Panthera tigris tigris,white		Venous blood
8	T08	900038000076312	Changsha Ecological Zoo, China	Panthera tigris tigris,white		Venous blood
9	T09	Nameless	Changsha Ecological Zoo, China	Panthera tigris tigris,white		Venous blood
10	T10	Xiaotiaotiao	Changsha Ecological Zoo, China	Panthera tigris tigris,white	Male	Venous blood
11	T11	Xingyun	Changsha Ecological Zoo, China	Panthera tigris tigris,white	Female	Venous blood
12	T12	Datiaotiao	Changsha Ecological Zoo, China	Panthera tigris tigris,white	Male	Venous blood
13	T13	Benben	Changsha Ecological Zoo, China	Panthera tigris tigris,white	Male	Venous blood
14	T14	Diandian	Changsha Ecological Zoo, China	Panthera tigris tigris	Female	Venous blood
15	T15	Dandan	Changsha Ecological Zoo, China	Panthera tigris tigris	Male	Venous blood
16	T16	Maomao	Changsha Ecological Zoo, China	Panthera tigris tigris	Female	Venous blood
17	T17	Damao	Changsha Ecological Zoo, China	Panthera tigris tigris,white	Male	Venous blood
18	T18	Xiaoxiao	Changsha Ecological Zoo, China	Panthera tigris tigris	Female	Venous blood
19	T19	Huanhuan	Changsha Ecological Zoo, China	Panthera tigris tigris	Female	Venous blood
20	T20	Lele	Changsha Ecological Zoo, China	Panthera tigris tigris	Female	Venous blood
21	RT01	Datou	Changsha Ecological Zoo, China	Panthera tigris tigris	Male	Hair
22	RT02	Xiaotou	Changsha Ecological Zoo, China	Panthera tigris tigris	Female	Hair
23	RT03	Ergang	Changsha Ecological Zoo, China	Panthera tigris tigris		Hair
24	RT04	Nameless	Changsha Ecological Zoo, China	Panthera tigris tigris	Female	Hair
25	RT05	Nameless	Changsha Ecological Zoo, China	Panthera tigris tigris	Female	Hair
26	RT06	Pangpang	Changsha Ecological Zoo, China	Panthera tigris tigris	Male	Hair
27	RT07	Taoge	Changsha Ecological Zoo, China	Panthera tigris tigris	Female	Hair
28	RT08	Nameless	Sanzhen tiger park, Changsha, China	Panthera tigris tigris,white	Male	Hair
29	RT09	Jianjian	Sanzhen tiger park, Changsha, China	Panthera tigris tigris	Male	Hair
30	RT10	Taotao	Sanzhen tiger park, Changsha, China	Panthera tigris tigris	Male	Hair
31	RT11	Nameless	Changsha Ecological Zoo, China	Panthera tigris tigris	Male	Hair
32	RT12	Nameless	Changsha Ecological Zoo, China	Panthera tigris tigris		Hair
33	RT13	Xiaobai	Changsha Ecological Zoo, China	Panthera tigris tigris,white		Hair
34	RT14	Yueyue	Changsha Ecological Zoo, China	Panthera tigris tigris,white	Female	Hair
35	RT15	Xiaomeng	Changsha Ecological Zoo, China	Panthera tigris tigris	Female	Hair
36	RT16	Xiaohua	Changsha Ecological Zoo, China	Panthera tigris tigris	Male	Hair
37	RT17	Xiaoqi	Changsha Ecological Zoo, China	Panthera tigris tigris		Hair
38	RT18	Nameless	Changsha Ecological Zoo, China	Panthera tigris tigris,white		Hair
39	RT19	Nameless	Changsha Ecological Zoo, China	Panthera tigris tigris,white		Hair
40	RT20	Nameless	Changsha Ecological Zoo, China	Panthera tigris tigris		Hair
41	RT21	Nameless	Changsha Ecological Zoo, China	Panthera tigris tigris		Hair
42	RT22	Nameless	Changsha Ecological Zoo, China	Panthera tigris tigris,white		Hair
I. Samples for pedigree identification (n=20): T01~T20
II. Samples for validation, the reference population (n=31):T12~T20, RT01~RT22
III. Samples for sex validation (n=10): RT01, RT04, RT05, RT06, RT07, RT08, RT10, RT11, RT14 and RT15
