# Supplementary material for: Genome-based development of 15 microsatellite markers in fluorescent multiplexes for parentage testing in captive tigers
Source: PeerJ. 2020 May 6;8:e8939. doi: 10.7717/peerj.8939 (PMC7210807; doi:10.7717/peerj.8939)
Supplement: Supplemental Information 5 [file peerj-08-8939-s005.xlsx]

## Sheet: Sheet1
Table S2 The pedigree information of 20 Bengal tigers.
Sample No	Sex	Possible Sires	(Possible) Dams
T01	unknown	T12, T13, T17	T19, T20
T02	unknown
T06	unknown
T07	unknown
T08	unknown
T09	unknown
T11	Female	T12, T13, T17	T19, T20
T03	unknown	T15, T16	T14, T18
T04	unknown
T05	unknown
T10	Male	T15, T16	T14, T18
Notes: T01, T02, T06, T07, T08 and T09 were born from the same womb. T03, T04 and T05 were born from the same womb. T14, T15, T16 and T18 are orange Bengal tigers and the remaining 16 tigers are white Bengal tigers.
