# Supplementary material for: Genome-based development of 15 microsatellite markers in fluorescent multiplexes for parentage testing in captive tigers
Source: PeerJ. 2020 May 6;8:e8939. doi: 10.7717/peerj.8939 (PMC7210807; doi:10.7717/peerj.8939)
Supplement: Supplemental Information 6 [file peerj-08-8939-s006.xlsx]

## Sheet: Sheet1
Table S3 The allelic ladders of each locus
Locus	Allelic ladders	Amplicon length (bp)	Repeat Structure
DA3S1123	11.2	235
	12.2	240	(AAAAC)9AC(AAAAC)3
	13.2	245
	14.2	250
	15.2	255
DA2S1059	8	346	(AGAT)8
	9	350	(AGAT)9
	10	354	(AGAT)10
	11	358	(AGAT)11
	12	362	(AGAT)12
DB1S1259	18.1	407
	19.2	412
	20.1	415	(AAAG)16AAAAG(AAAG)3
	21.1	419
	22.2	424
	23.2	428
	25.3	437
	26.3	441
DD3S86	13	172	(AAAG)13
	14	176	(AAAG)14
	15	180	(AAAG)15
	16	184	(AAAG)16
	17	188	(AAAG)17
	18	192	(AAAG)18
	19	196	(AAAG)19
DE1S613	11	228	(AAGG)11
	12	232	(AAGG)12
	13.2	238
	14.3	243
	15.3	247
	17	252	(AAGG)17
	18	256	(AAGG)18
	19.1	261
DF1S579	9.1	313
	11.1	321
	12.1	325
	13.1	329
	14.1	333
	15	336	(AAAG)15
	17	344	(AAAG)17
	18	348	(AAAG)18
DA2S1575	7.1	374
	8.1	379
	9.1	384
	10	388	(AAAAG)10
	11	393	(AAAAG)11
	12	398	(AAAAG)12
	13	403	(AAAAG)13
	14	408	(AAAAG)14
DF2S497	10	155	(AAAG)10
	11	159	(AAAG)11
	12	163	(AAAG)12
	13	167	(AAAG)13
	14	171	(AAAG)14
DA3S1145	15	233	(AAAG)15
	16	237	(AAAG)16
	17	241	(AAAG)17
	18	245	(AAAG)18
	19	249	(AAAG)19
DD2S793	9	340
	10	344	(AGAT)5(AGAC)5
	11	348
	12	352
	13	356
DD4S705	17.3	386	(AAAG)14(AAAAG)3
	18.2	389	(AAAG)16(AAAAG)2
	19.3	394	(AAAG)16(AAAAG)3
	20.3	398	(AAAG)17(AAAAG)3
	22	403
	22.3	406	(AAAG)19(AAAAG)3
	23.3	410	(AAAG)20(AAAAG)3
	24.3	414	(AAAG)21(AAAAG)3
DB1S542	11	171	(AAGG)11
	12	175	(AAGG)12
	13	179	(AAGG)13
	14	183	(AAGG)14
	15	187	(AAGG)15
	16	191	(AAGG)16
DA1S1290	7	223	(AAAG)7
	10	235	(AAAG)10
	11	239	(AAAG)11
	12	243	(AAAG)12
	13	247	(AAAG)13
	14	251	(AAAG)14
	15	255	(AAAG)15
DA1S1470	9	331	(AAAG)9
	10	335	(AAAG)10
	11	339	(AAAG)11
	12	343	(AAAG)12
	13	347	(AAAG)13
	14	351	(AAAG)14
	15	355	(AAAG)15
DC1S1364	12.2	387	(AAAG)10AG(AAAG)2
	13.2	391	(AAAG)11AG(AAAG)2
	14.2	395	(AAAG)12AG(AAAG)2
	15.2	399	(AAAG)13AG(AAAG)2
	16.2	403	(AAAG)14AG(AAAG)2
	17.2	407	(AAAG)15AG(AAAG)2
	18.2	411	(AAAG)16AG(AAAG)2
