# Supplementary material for: Genome-based development of 15 microsatellite markers in fluorescent multiplexes for parentage testing in captive tigers
Source: PeerJ. 2020 May 6;8:e8939. doi: 10.7717/peerj.8939 (PMC7210807; doi:10.7717/peerj.8939)
Supplement: Supplemental Information 7 [file peerj-08-8939-s007.xlsx]

## Sheet: Sheet1
Table S4 The information list of 204 candidate STR loci
Scaffold ID	Start position	End position	Repeat unit	Length of repeat unit	Numbers of repeat units of loci in reference genome	Numbers of repeat units of loci in three resequenced tigers relative to the reference genome			Polymorphism in three resequenced tigers
scaffold9582	8002	8052	AAGAG	5	10.4	10, 10	5, 20	-2, 10	4
scaffold26015	14895	14944	AAGGG	5	11	0, 18	0, 20	12, 16	4
scaffold148171	15859	15930	AAAGG	5	14.8	-5, -5	5, 5	3, 10	4
scaffold12759	44161	44221	AATAT	5	12.4	-4, 15	5, 20	15, 15	4
scaffold9822	5859	5915	AAAAT	5	11.8	8, 8	20, 20	15, 15	3
scaffold95172	17974	18028	AAAAT	5	11.2	10, 15	5, 5	10, 10	3
scaffold80664	31248	31313	AAAAT	5	12.8	14, 14	-1, 14	9, 9	3
scaffold88063	10431	10482	AAAAG	5	10.2	5, 15	25, 25	15, 15	3
scaffold64392	18810	18867	AAATT	5	11.6	10, 15	3, 15	10, 10	3
scaffold72245	35945	36010	AAAAG	5	13.4	9, 9	4, 19	9, 9	3
scaffold94140	28202	28273	AAAAC	5	14.2	5, 15	-5, -5	15, 15	3
scaffold82736	52800	52842	AAGG	4	10.5	-3, 2	-4, 4	-8, 2	5
scaffold21651	16059	16114	AAGG	4	14	-4, -2	-13, -4	-9, -8	5
scaffold153642	4769	4830	AAAG	4	15.8	8, 12	-4, 12	3, 4	5
scaffold113563	4456	4528	AAGG	4	17.2	-1, 4	-3, 7	1, 4	5
scaffold96585	34146	34220	AAAG	4	18	17, 17	11, 15	3, 3	4
scaffold80644	19735	19787	AAAG	4	13.8	4, 4	16, 16	2, 12	4
scaffold68251	7506	7554	AAGG	4	12.5	4, 28	8, 8	24, 24	4
scaffold68175	18208	18257	AAAG	4	12.2	12, 21	29, 29	17, 17	4
scaffold67960	31449	31519	AAAG	4	18	1, 5	8, 8	12, 12	4
scaffold63676	27262	27318	AAGG	4	14.2	34, 34	32, 32	20, 24	4
scaffold54581	11430	11475	AAAT	4	10.8	2, 6	21, 25	2, 6	4
scaffold23619	35214	35277	AAAG	4	15.2	8, 12	0, 16	4, 12	4
scaffold22714	6861	6927	AAAG	4	16.5	16, 18	12, 18	20, 20	4
scaffold153857	9816	9863	AAAG	4	12	8, 12	3, 4	12, 12	4
scaffold14860	2308	2358	AAAG	4	12.8	24, 24	12, 24	16, 20	4
scaffold146783	23717	23766	AAAG	4	12.8	4, 4	12, 16	5, 5	4
scaffold140970	2179	2234	AGAT	4	14.2	8, 12	4, 16	8, 8	4
scaffold116742	13379	13449	AAAG	4	18.2	4, 8	2, 12	4, 8	4
scaffold10828	3258	3315	AAAG	4	15.2	1, 32	12, 12	36, 36	4
scaffold100004	12929	13009	AAAG	4	20	10, 10	8, 12	6, 10	4
scaffold99909	12251	12324	AAAG	4	18.2	12, 12	8, 8	12, 16	3
scaffold99074	1144	1196	AAAG	4	13.8	20, 24	20, 28	20, 24	3
scaffold9803	14083	14128	AAAG	4	11.5	22, 22	22, 38	0, 29	3
scaffold97567	56434	56482	AAAG	4	12.2	8, 12	0, 4	12, 12	3
scaffold9722	17395	17447	AAAG	4	13.5	4, 4	4, 12	24, 24	3
scaffold96844	4833	4880	AGAT	4	12.2	0, 22	14, 22	26, 26	3
scaffold95821	34425	34481	AAAG	4	15	16, 16	16, 20	12, 12	3
scaffold9520	13022	13068	AAAG	4	11.8	12, 12	12, 16	4, 12	3
scaffold93482	70603	70669	AAAG	4	16.8	4, 16	8, 8	8, 8	3
scaffold93018	19830	19888	AAAG	4	14.8	4, 16	4, 12	4, 4	3
scaffold91873	15804	15849	AGAT	4	11.5	0, 12	0, 8	20, 20	3
scaffold91793	6047	6092	AAGG	4	11.5	8, 12	4, 4	8, 8	3
scaffold91347	11197	11238	AAAT	4	10.8	4, 4	4, 16	20, 20	3
scaffold89346	24116	24167	AAAG	4	13.2	8, 12	12, 16	16, 16	3
scaffold87533	4877	4948	AAAG	4	17.5	12, 12	12, 16	8, 12	3
scaffold87425	11478	11540	AAAG	4	15.8	4, 4	4, 8	4, 5	3
scaffold85507	6726	6775	AAGG	4	12.8	12, 12	8, 9	12, 12	3
scaffold83164	30954	31013	AAAG	4	15.2	8, 16	12, 16	8, 12	3
scaffold82736	85719	85777	AAAG	4	15	4, 4	8, 12	4, 4	3
scaffold82632	13194	13234	AAAG	4	10.5	12, 12	4, 8	12, 12	3
scaffold80723	10251	10292	AAGG	4	11	16, 16	0, 4	8, 8	3
scaffold80690	11667	11721	AGAT	4	14.2	12, 12	4, 8	8, 8	3
scaffold79	17437	17485	AAAG	4	12.2	16, 16	8, 12	16, 16	3
scaffold78884	10690	10741	AAAT	4	13.8	8, 12	8, 9	12, 12	3
scaffold78708	63986	64052	AAAG	4	17.8	16, 20	12, 12	16, 16	3
scaffold78613	15389	15441	AAAT	4	12.8	8, 13	13, 13	4, 4	3
scaffold78412	6457	6498	AAAG	4	10.5	17, 21	17, 20	17, 21	3
scaffold77158	2457	2498	AAGG	4	10.5	3, 3	31, 31	3, 35	3
scaffold76317	11236	11300	AAAG	4	16.8	12, 16	0, 8	12, 16	3
scaffold76152	68232	68274	AAAG	4	11	16, 16	5, 8	16, 16	3
scaffold75647	13353	13403	AAGG	4	12.2	24, 24	17, 17	13, 13	3
scaffold74228	13337	13399	AAAG	4	15.8	0, 4	8, 16	4, 4	3
scaffold74155	15379	15432	AAAG	4	13.5	13, 13	17, 21	13, 13	3
scaffold73265	20861	20910	AAAG	4	12.8	12, 16	8, 16	16, 16	3
scaffold72035	19788	19842	AAAG	4	14.5	4, 8	12, 12	4, 8	3
scaffold69474	26070	26116	AAAT	4	11.8	12, 16	8, 8	12, 16	3
scaffold69123	8340	8382	AAGG	4	10.8	24, 24	16, 28	28, 28	3
scaffold67466	5898	5951	AAAG	4	13.5	12, 20	12, 12	12, 14	3
scaffold67413	66413	66463	AGAT	4	13	4, 8	4, 8	8, 12	3
scaffold65601	23884	23938	AAAG	4	13.5	20, 20	16, 20	12, 20	3
scaffold639	2192	2236	AAAG	4	11.2	12, 20	8, 12	12, 12	3
scaffold63856	19951	20020	AAAG	4	17.8	4, 4	4, 8	12, 12	3
scaffold63799	13083	13140	AAGG	4	14.2	8, 16	12, 16	12, 12	3
scaffold62411	15784	15831	AAAG	4	12.2	16, 24	4, 24	4, 4	3
scaffold62023	14317	14366	AAAG	4	12.5	12, 12	8, 20	12, 12	3
scaffold61907	17276	17337	AAAG	4	15	20, 24	20, 20	12, 12	3
scaffold61158	1937	1988	AAAG	4	13.2	4, 4	4, 12	8, 8	3
scaffold57481	4870	4932	AAAG	4	15.8	8, 8	12, 12	4, 8	3
scaffold57477	9602	9655	AAAG	4	13.5	28, 28	16, 20	20, 20	3
scaffold56040	6375	6415	AAAT	4	10.5	12, 12	5, 8	12, 12	3
scaffold55806	1116	1168	AGAT	4	13.5	19, 19	15, 23	19, 23	3
scaffold55784	33143	33189	AAAG	4	12	9, 29	25, 29	9, 29	3
scaffold54602	7365	7413	AAAG	4	12	8, 8	18, 26	8, 26	3
scaffold54552	9376	9422	AGAT	4	12	1, 16	16, 20	1, 16	3
scaffold54481	16028	16073	AAAG	4	12	12, 12	0, 8	0, 4	3
scaffold54023	4734	4785	AAGG	4	13	0, 14	0, 12	0, 10	3
scaffold53530	20369	20423	AAGG	4	13.8	4, 5	9, 9	9, 9	3
scaffold53052	11993	12044	AAAG	4	13	16, 16	8, 8	12, 16	3
scaffold51766	9482	9535	AAAG	4	13	0, 24	0, 16	0, 20	3
scaffold51588	2278	2338	AAAG	4	16	4, 8	4, 7	4, 4	3
scaffold50261	4929	4980	AAAG	4	13.2	9, 9	5, 29	5, 9	3
scaffold49409	6579	6620	AAAG	4	11	4, 8	8, 8	8, 16	3
scaffold49170	13229	13276	AAAG	4	12.2	12, 12	4, 8	12, 12	3
scaffold48703	13303	13359	AAAG	4	14.2	4, 14	8, 14	4, 4	3
scaffold44417	37887	37949	AAAG	4	15.8	8, 12	4, 8	12, 12	3
scaffold42302	5830	5873	AAAG	4	11	7, 7	7, 9	3, 7	3
scaffold41864	3555	3610	AAAG	4	13.8	14, 14	9, 14	13, 14	3
scaffold41626	5937	6011	AAAG	4	18.5	4, 4	8, 8	4, 5	3
scaffold39858	19322	19368	AAAG	4	11.8	12, 16	4, 16	12, 16	3
scaffold39805	19244	19308	AAAT	4	16	4, 16	8, 8	16, 16	3
scaffold37849	2405	2445	ACAT	4	10.2	4, 16	4, 8	4, 16	3
scaffold36921	32622	32664	AAAG	4	11.2	28, 28	24, 28	10, 28	3
scaffold35983	23450	23491	AAAG	4	10.5	3, 11	3, 20	3, 11	3
scaffold35646	15316	15378	AAGG	4	16	12, 16	12, 12	8, 16	3
scaffold35248	17225	17277	AGAT	4	13	12, 12	36, 36	24, 24	3
scaffold35086	46793	46869	AAAG	4	19	4, 4	8, 12	4, 4	3
scaffold34645	12834	12875	ACTC	4	10.5	8, 8	8, 20	16, 20	3
scaffold34624	11585	11630	AGAT	4	11.8	16, 16	12, 16	4, 4	3
scaffold32503	1027	1083	AAAG	4	14.5	16, 16	8, 12	16, 16	3
scaffold30976	25256	25300	AAAG	4	11.2	17, 17	5, 13	17, 17	3
scaffold28985	57047	57097	AAAG	4	13.2	8, 8	8, 12	8, 16	3
scaffold28915	2052	2100	AAAT	4	12.2	12, 12	4, 12	8, 12	3
scaffold27998	2700	2750	AGAT	4	12.5	8, 16	4, 4	16, 16	3
scaffold27817	22397	22441	AAAT	4	11.2	12, 24	16, 16	12, 12	3
scaffold27150	4938	4980	AAGG	4	10.8	4, 4	4, 12	4, 8	3
scaffold26786	14332	14393	AAAG	4	16	16, 16	20, 20	24, 24	3
scaffold26206	3286	3336	AAAG	4	12.8	12, 20	12, 16	12, 16	3
scaffold25830	18790	18836	AAAT	4	11.8	9, 20	16, 16	20, 20	3
scaffold25038	4772	4820	AAAG	4	12.2	4, 4	4, 12	4, 8	3
scaffold2400	21703	21773	AAAG	4	16.5	6, 6	17, 22	6, 6	3
scaffold22414	68680	68723	AAAT	4	11	8, 16	12, 16	0, 8	3
scaffold22005	3638	3688	AGAT	4	12.8	4, 8	8, 8	12, 12	3
scaffold1843	16459	16524	AAAG	4	17.2	8, 12	1, 12	1, 12	3
scaffold16027	10685	10733	AAAG	4	12.2	8, 16	4, 8	8, 16	3
scaffold1564	11848	11891	AAAT	4	11	7, 8	4, 8	7, 7	3
scaffold155449	1095	1145	AGAT	4	13.2	8, 8	4, 12	8, 8	3
scaffold15412	36942	36984	AAAG	4	10.8	21, 31	21, 31	21, 27	3
scaffold151368	34378	34431	AAAG	4	13.2	21, 25	17, 25	21, 21	3
scaffold150158	1964	2026	AAAG	4	15.8	8, 8	12, 20	20, 20	3
scaffold15003	5314	5354	AAAG	4	10.5	32, 32	4, 32	1, 32	3
scaffold149528	7708	7775	AAAG	4	17.5	8, 8	16, 16	12, 16	3
scaffold149509	45051	45093	AAGG	4	11	4, 12	8, 12	12, 12	3
scaffold149493	26791	26843	AAAT	4	13.8	4, 12	4, 8	4, 4	3
scaffold148902	8667	8708	AAAG	4	10.2	12, 12	4, 20	4, 4	3
scaffold148670	17707	17759	AAAG	4	13.2	5, 5	17, 21	21, 21	3
scaffold148489	11382	11431	AAGG	4	12.5	16, 20	8, 8	20, 20	3
scaffold148182	5956	6007	AAGG	4	13	4, 5	5, 9	5, 5	3
scaffold147991	17555	17605	AAAG	4	12.8	8, 8	12, 20	8, 8	3
scaffold147842	32344	32386	AAAG	4	10.8	16, 24	24, 28	24, 24	3
scaffold147802	2517	2566	AGAT	4	13	12, 18	12, 17	12, 12	3
scaffold147316	22263	22310	AAAT	4	11.8	8, 12	0, 4	8, 8	3
scaffold146835	8401	8447	AAAG	4	11.8	0, 14	0, 28	0, 32	3
scaffold146366	5540	5597	AAAG	4	14.5	8, 12	4, 4	8, 12	3
scaffold146059	57621	57670	AAGG	4	12.8	25, 25	12, 12	20, 25	3
scaffold14559	33160	33227	AAAG	4	16.2	10, 10	8, 8	4, 8	3
scaffold145591	1318	1376	AAAG	4	14.5	20, 24	8, 20	20, 20	3
scaffold144702	19089	19138	AAAG	4	12.5	5, 13	0, 13	9, 13	3
scaffold143705	1833	1895	AAAG	4	15.8	12, 12	1, 1	16, 16	3
scaffold143437	39320	39375	AAAG	4	14	4, 12	0, 4	8, 8	3
scaffold143379	32703	32745	AAAT	4	10.8	12, 12	4, 8	12, 12	3
scaffold142675	25124	25176	AAGG	4	13.2	4, 4	8, 12	0, 4	3
scaffold141167	8390	8434	AAAG	4	11.2	8, 12	4, 8	8, 8	3
scaffold138603	14654	14698	AGAT	4	11.2	0, 14	8, 10	0, 10	3
scaffold138179	39491	39544	AAAG	4	13.5	4, 4	8, 12	4, 4	3
scaffold138136	7376	7416	AAAT	4	10.5	12, 12	4, 8	12, 12	3
scaffold137955	6518	6577	AAAG	4	15.8	0, 4	11, 12	4, 4	3
scaffold137917	46312	46354	AAAT	4	10.2	4, 4	12, 16	4, 4	3
scaffold134308	8590	8655	AAAG	4	16.8	0, 12	12, 20	12, 16	3
scaffold133005	41406	41450	AAGG	4	11.2	17, 17	13, 17	12, 17	3
scaffold133005	41348	41404	AAAG	4	14.8	3, 3	4, 16	4, 4	3
scaffold132300	31895	31944	AAAT	4	11.5	12, 12	7, 12	9, 9	3
scaffold130855	22028	22071	AAAT	4	10.8	4, 8	4, 12	8, 8	3
scaffold129884	26661	26714	AAGG	4	13.5	4, 8	8, 9	9, 9	3
scaffold129750	3908	3979	AAAG	4	18	12, 12	4, 8	12, 12	3
scaffold129618	40789	40855	AGAT	4	17.8	4, 12	4, 20	4, 12	3
scaffold129614	18568	18624	AGAT	4	15.2	4, 12	4, 8	12, 12	3
scaffold129567	3442	3492	AAAT	4	13	16, 16	8, 12	16, 16	3
scaffold129205	1351	1404	AAAG	4	13.8	15, 15	15, 15	27, 31	3
scaffold129155	5174	5232	AAAG	4	14.8	20, 20	20, 24	16, 16	3
scaffold127849	19899	19952	AGAT	4	13.8	4, 4	8, 8	4, 12	3
scaffold127663	1603	1677	AAGG	4	19.2	16, 16	12, 20	16, 16	3
scaffold125554	25732	25787	AGAT	4	14	4, 4	4, 8	4, 12	3
scaffold125147	4410	4473	AAAG	4	16.2	4, 4	16, 18	4, 4	3
scaffold121399	54046	54097	AAAG	4	13.2	21, 25	25, 36	25, 25	3
scaffold118304	5807	5859	AAAG	4	14	7, 7	15, 15	19, 19	3
scaffold117565	1048	1122	AAAG	4	19	4, 4	4, 12	16, 16	3
scaffold117438	19000	19054	AAAG	4	14	24, 24	24, 26	24, 30	3
scaffold117435	2204	2270	AAAG	4	16.8	4, 20	4, 24	20, 20	3
scaffold117410	55244	55300	AAAG	4	14.8	8, 16	4, 16	8, 8	3
scaffold116053	20099	20148	AAAG	4	12.8	8, 8	16, 20	8, 8	3
scaffold113179	15022	15071	AAAG	4	12.2	8, 8	8, 20	16, 16	3
scaffold113168	2083	2133	AAAG	4	12.5	8, 8	4, 8	8, 12	3
scaffold113060	12559	12605	AAAG	4	11.5	12, 12	12, 16	8, 12	3
scaffold112951	24452	24521	AAAG	4	18	0, 8	12, 12	4, 8	3
scaffold112819	15013	15064	AAAG	4	13.5	28, 28	20, 28	24, 28	3
scaffold112792	22280	22323	AAAG	4	11	12, 16	0, 16	8, 8	3
scaffold11141	7797	7855	AAAG	4	14.8	6, 7	3, 3	6, 7	3
scaffold10899	15227	15273	AAAG	4	12	8, 8	12, 13	8, 8	3
scaffold108700	47111	47179	AAAG	4	17.2	16, 16	12, 16	4, 16	3
scaffold108650	2539	2604	AAAG	4	17	6, 6	8, 8	2, 6	3
scaffold10860	8093	8143	AAAG	4	12.8	2, 6	6, 28	6, 6	3
scaffold108505	52023	52088	AAAG	4	16.5	8, 8	4, 24	8, 8	3
scaffold108478	4331	4391	AAAG	4	16	8, 8	4, 12	8, 8	3
scaffold107897	7171	7210	AAAT	4	10.2	12, 12	4, 8	12, 12	3
scaffold104559	18599	18655	AAAG	4	14.8	0, 17	12, 16	17, 17	3
scaffold103938	15409	15465	AAAT	4	13.8	4, 12	8, 12	8, 8	3
scaffold102577	10762	10819	AAAG	4	14.8	4, 8	8, 12	8, 12	3
scaffold102466	8286	8328	AAAT	4	11	1, 1	1, 4	2, 4	3
scaffold102136	20213	20262	AAAG	4	12.5	16, 16	2, 16	8, 8	3
scaffold101593	6125	6166	AGAT	4	10.8	5, 16	4, 4	4, 16	3
scaffold100825	10999	11045	AAAT	4	11.8	7, 11	7, 15	11, 11	3
scaffold100447	35386	35437	AAGG	4	13.2	12, 12	8, 16	12, 12	3
scaffold100294	31060	31105	AAAT	4	11.8	8, 8	4, 12	8, 8	3
