# Supplementary material for: Genome-based development of 15 microsatellite markers in fluorescent multiplexes for parentage testing in captive tigers
Source: PeerJ. 2020 May 6;8:e8939. doi: 10.7717/peerj.8939 (PMC7210807; doi:10.7717/peerj.8939)
Supplement: Supplemental Information 8 [file peerj-08-8939-s008.xlsx]

## Sheet: Sheet1
Table S5 Results of homozygous sequencing at each locus.
Locus	Homozygotes	Sequence information obtained by sequencing
DA3S1123	T05	ATGTATGTCTCCTGCACATGCTTCCACCAAAACAAAACAAAACAAAACAAAACAAAACAAAACAAAACAAAACACAAAACAAAACAAAACAAAAAAAACCAAAGCGGTTCCTTTCCACATAAGGCACAGGACAAAATTAATCCCATTTACATATTCAAGGCGAAAATGAGTGTTTTCCTGGCTTTTGTTTCTTTTGCTATCACATGTCTATAGATTATAGGGACTCAAGCACATTATCCATGACAG
DA2S1059	T05	CCTTGTACGAAAACAGGCAGTAAGCCAGACTTTGCCCATGGGCCATAGTTTGCCAGACCCTGTTTAGATAGAGAAATGATAGATAGATAGATAGATAGATAGATAGATAGATAGATAGATAGAAAATTGATAAAGTGTTTAAATGGGGGAATCTGGAGGAAGGATATATTGGAGTTCTTTACACTCTTCTTGCAAAGAAGTATTCTTTGTATTTCTTACAGAAAAGCTGTAAATCTGAAATTATTTTAAAACAATCAAAAAGATCACACAAGAAAGAACTCTGTACTTTTCATAGCTACTTCTGAGAAGGAAAAATACTAATCAAATAACTTGCCTAAGAAGTGAATGTCTTGCCT
DB1S1259	T05	TCCTCTTCTGGTGGGAACTTCTCACTAAAACTTCCTGTTTAGGTAACCCCTGCTGCTGGTTAAGACCATGTACATCACCAATATTTCCATTCCATTGTTACCATTTTATATGCATCTTTTCTTTTGTCTGTTGCATATTGTTATGACTGATAGGAAGGTTATCTTTCTCCAGGAAAAAAGTATGTATTCAAGTATTTTCTTTCTTTCTTTCTTTTCTTTCTTTCTTTCTTTCTTTCTTTCTTTCTTTCTTTCTTTCTTTCTTTCTTTCTTTCTTTCTTTCTTCACCAAAGATGATTTTCTTATTTAAATGATTTCATCATTTATTGAATATTTGTCTCTGTATTTTTATACTTCATTCAGAAATATTTTCATTTCCTAAGTCTATATTAGCCACTATGC…
DD3S86	T13	TCCTTTTGGGATTTAGTACACCAGGTTTTTTGTCTTACTGATAATGATACAAAATATAAACATAGGATTCTTTTTTATGGCAAACTGTATTTTTTTCTTTCTTTCTTTCTTTCTTTCTTTCTTTCTTTCTTTCTTTCTTTCTTTCTTTCTTTCTTTCTTTCTTTTTACAGGTGTTGACTTTAAAAT
DE1S613	T02	GCCCACCACCTTCAAAATAGCCATTCAGTGAATATTATCATCCACATAGCCTAAATAGGGGAAGGAAGGAAGGAAGGAAGGAAGGAAGGAAGGAAGGAAGGAAGGCAGGCAGGCAAGCAAAGCAAAGCAAAGCAAAGCAAAGCAAAGCAAAGGTGGGACTGTCTGGGGCCTTTCCTGTGGAAGCACTCTCTCCATTCCCCAGTGTGAGGTATAAGGAGGGCTGTCAAGAGG
DE3S579	T02	CCCTTGCTTTTAATGAGGCATAACCTTCTAAGTTAAGGCTGTTTCTGCATTGGAAAAGTAATAACTGAACCGTTTGCCAGGCATGTGCAGAGGGAGAATTGCAGTCTGGGAGGAAGACTTGTTTAATAGAAAGAAAGAAAGAAAGAAAGAAAGAAAGAAAGAAAGAAAGAAAGAAAGAAAGAAAGAAAGAAAAGAGGGAGGAAGGAAGGGAGGGAGGGAAGGAAGGAAGGAAGGAAGGAAGGAAGGAAGGAAGGAAGGACAAAAAATGGAAAGAAAAGCAAAAAACTGCAGTTTGGCAGAGTAGAAGCAGACAGAGGCCATACATAGGGAGTGGGAAGC
DA2S1575	T02	TAATGCTTAGGGCTGCTCATCAAGGGGGATGACTTCGGGGGTACTGGCAACAATATCCCACACCACAAAAAAAAAGGAAAAGAAAAGAAAAGAAAAGAAAAGAAAAGAAAAGAAAAGAAAAGAAAAGAAAAGAAAAGCGTTCCCCACCCTCTCCTTGCAAATCACAGAGTCTGAATTTGCACCGCGTGCCCCGGCCTTGCAGATTGAGTATCGCTTTAGCCTGCAGGTCCTGAGTGCAAATGCAGGCTGGGAAGAGACGACCTCAAGTCACTGCCCTCCCCAACAGGAGCTTTCTGTCATCAGAAAAACTCAGAAGGCGCGGGGCGATGCGCTGAGACACGGGGGGAGGAGAAAAACTCCGTCTCCTTTACAGGTTGCCTCGTGCATTTCCGCTTATGA…
DE3S497	T08	CACTGGTATGTTTAAGGGAATGTCATTACCATGCTATTTACTTAATTTCTCAGGAAAAAAGAAAGAGAAAGAAAGAAAGAAAGAAAGAAAGAAAGAAAGAAAGAAAGAAAGAAAGAGAAAGTATTTGAAGTCTATAAACATGTGTTAAGATGATGTGCTATGTG
DA1S1145	T08	TGGGGTAGTCGTTATACAACCGAATGTATCTGTCAAAATGGACTGAATTTTACTACATGTGAATTATACCTCAATAAAAGAAAGAAAGAAAGAAAGAAAGAAAGAAAGAAAGAAAGAAAGAAAGAAAGAAAGAAAGAAAGAAAGAAAGAAAGAAAAAACAGTTGGTTGAGTGTCAGACTCCTGATTTAGGCTCAGCTCATGATCTCAGGGTCCATGGTATCGAGCTCCACATTGGGCTCACTGATGTTAAG
DD2S793	T05	AACATAAGTGGGAAGCTGGTATCTGAACTCAAATAAACTTAGACCAGAGCTCAGGTGCTTAACCACCATGCTGCATGGCCTCTTTGGAGAGGGAAAGACAAGAGATTCAGAAAGTTTCAAAGAGTATACTTCTTGCTTTTAATCAGCCTGATGCTAAGCTCTGTCTGTCTACCTATCTGTCTGTCTGTCTGTCTGTCTATCTATCTATCTATCTATCTATCATCTATTCAATTGTTTTTCTAGGTCTACCACAATTCATAATTGTTCTTCTAAGTGCTACTGAGGATACAAACAGAGAAAACAAATATCTCCCCTCACTGCACATAACAGCTAAGGGGAGA
DD4S705	T05	GTTGCTAAGGCTCACCCATACAAAAGACTGTAAAGACTATGAAGGTTTCTGCATCCCAGGTCAGTGGAAAATGCTAACTTGGTGGATCAGATTTTCAAATAAACATCTAACTATAACAAAAGAAAGAAAGAAAGAAAGAAAGAAAGAAAGAAAGAAAGAAAGAAAGAAAGAAAGAAAGAAAGAAAAGAAAAGAAAAAAAGTTTTAAAAATCTTTTAAACATCTGAACAAAGTTACTTATACCTGAACAAACACACCTATAAAAAATGTCTTCCAGTGGGTTCCCCCAAAAGCATATTCTGAGACAATGGTTTGATGCTTCCAGGAAGCACCTACAGGGTCTTGGGAAAATGAGACAAGGAAGAAAAAGGACTGATCAAAGGGCTCTTTATTG
DB1S542	T15	CGGTTCCTGTTACACTTCTTAGCCTTTGTTCCACTATGCAAATAACCAACCTTCCTTCCTTCCTTCCTTCCTTCCTTCCTTCCTTCCTTCCTTCCTTCCTGTCTTTCTGTCTTTCTTTCTGTCTTTCCACTTTGTGAAAAGTACACGTTGCTTTCCGTGTAATATTATTGTACCT
DA1S1290	T15	CTGAGTCTTCAAGCTGGGTTATCACAAGCCCACAAGTGACACTTGAATCTGCAAATTCTCTGCTAGGTGATTGGCCTTGAATGGATAATAGGTGAAGTCCCTTTTTTCTCATTGATCCTTTTTCTTTTTTCTTTCTTTCTTTCTTTCTTTCTTTCTTTCTTTCTTTCTTTCTTTCTTTCTTTCTGTGGGAGGGTGTGTAAGGCAACCTTTCATATTTATGGATGGCATTTGAGAAGCTGTGTAT
DA1S1470	T01	CACACACCACAGAGCACTAGGCAGTTGGGATGATGCCAACCATTTATGGCTATTGCCTCCTGCATTCTGCTCTCAGAGCATGAGTTACACCCATTCGAGTATGGTTACAGTAAAGCAGTGAGACTAGATGGAAGGATGAAGATATATGGATGATTAGATACATGGGTGGATAGATAGATAATAGATAGATACATCATAGATAGATAGACAATAGATATATAGATAGAAAGAAAGGAGGAAAGAGAGAAAGAAAGAAAGAAAGAAAGAAAGAAAGAAAGAAAGAAAGAAAGAAAGAAAGAAAGTTAGTTGAGAGAGACATGGTACTAGGAGTTAAAAGACCCAGACCAGAT
DC1S1364	T01	CTGCCATAATCCAGATGTGTAAACCATTTTAAAACAATTCGTTGAAATTACTTTCTAAACTCCTGTTTACAATCCCAAGTGAATGGACTCTAAGGTTTTTCTAGGTTTTCCAAACTAAGTTCAGGGTCCAGATTTCTCTTTCTTTCTCTTTCTTTCTTTCTTTCTTTCTTTCTTTCTTTCTTTCTTTCTTTCTTTCTTTCTTTCTATCACACCAAAGAATTCTACGTTAGAATAGCAATAACTATTATAAAATATGTAAGGGTTTTTCCCCCTTGTATCATCTTTATTGGCTATGCAACTAATTAGCTATTTCAGCGCTATCCAGGCTAGCATCGTTTGTTGGTTAAACAAAAGAAGGGGAAATTTCAGAAACACAAAGAGCCGAAATGTTTGAGATTT…
