# Supplementary material for: Genome-based development of 15 microsatellite markers in fluorescent multiplexes for parentage testing in captive tigers
Source: PeerJ. 2020 May 6;8:e8939. doi: 10.7717/peerj.8939 (PMC7210807; doi:10.7717/peerj.8939)
Supplement: Supplemental Information 9 [file peerj-08-8939-s009.xlsx]

## Sheet: Sheet1
Table S6 The characterizations of sequenced homozygous alleles.
Locus	Repeat sequence structure of the reference genome	Repeat sequence structure of the sequenced homozygote	Amplicon length (bp)	Main allele peak (height,RFU)	stutter peak (height,RFU)	Height ratio	numerical nomenclature
DA3S1123	(AAAAC)9AC(AAAAC)3	(AAAAC)9AC(AAAAC)3	240	30829	401	0.0130072	9 (AAAAC) [9 repeats] + (AC) [0.2 repeats] + 3 (AAAAC) [3 repeats] = 9 + 0.2 + 3 = 12.2
DA2S1059	(AGAT)8	(AGAT)10	354	15595	657	0.0421289	10 (AGAT) [10 repeats] = 10
DB1S1259	(AAAG)10AAAAG(AAAG)1AAAAG(AAAG)3	(AAAG)16AAAAG(AAAG)3	415	11452	1103	0.0963151	16 (AAAG) [16 repeats] + (AAAAG) [1.1 repeats] + 3 (AAAG) [3 repeats] = 16 + 1.1 +3 = 20.1
DD3S86	(AAAG)12	(AAAG)17	188	12614	1068	0.0846678	17 (AAAG) [17 repeats] = 17
DE1S613	(AAGG)3(AGGG)1(AAGG)7	(AAGG)11	228	10019	538	0.053698	11 (AAGG) [11 repeats] = 11
DF1S579	(AAAG)9(GAAG)1(AAAG)1	(AAAG)15	336	16985	2008	0.118222	15 (AAAG) [15 repeats] = 15
DA2S1575	(AAAAG)8	(AAAAG)12	398	24659	590	0.0239264	12 (AAAAG) [12 repeats] = 12
DF2S497	(AAAG)10	(AAAG)12	163	17884	763	0.0426638	12 (AAAG) [12 repeats] = 12
DA3S1145	(AAAG)4(AAAC)1(AAAG)10	(AAAG)19	249	13685	1291	0.0943369	19 (AAAG) [19 repeats] = 19
DD2S793	(AGAT)7(AGAC)2	(AGAT)5(AGAC)5	344	31039	547	0.017623	5 (AGAT) [5 repeats] + 5 (AGAC) [5 repeats] = 5 +5 = 10
DD4S705	(AAAG)13(AAAAG)3	(AAAG)16(AAAAG)2	389	11824	685	0.057933	16 (AAAG) [16 repeats] + 2 (AAAAG) [2.2 repeats] = 16 + 2.2 = 18.2
DB1S542	(AAGG)16	(AAGG)12	175	20740	1396	0.0673095	12 (AAGG) [12 repeats] = 12
DA1S1290	(AAAG)10	(AAAG)13	247	15515	1198	0.0772156	13 (AAAG) [13 repeats] =13
DA1S1470	(AAAG)8	(AAAG)14	351	14092	787	0.0558473	14 (AAAG) [14 repeats] = 14
DC1S1364	(AAAG)10AG(AAAG)2	(AAAG)14AG(AAAG)2	403	7270	595	0.0818432	14 (AAAG) 14 [repeats] + (AG) [0.2 repeats] + 2 (AAAG) [2 repeats] = 14 + 0.2 + 2 = 16.2
