# Supplementary material for: Genome-based development of 15 microsatellite markers in fluorescent multiplexes for parentage testing in captive tigers
Source: PeerJ. 2020 May 6;8:e8939. doi: 10.7717/peerj.8939 (PMC7210807; doi:10.7717/peerj.8939)
Supplement: Supplemental Information 10 [file peerj-08-8939-s010.xlsx]

## Sheet: Sheet1
Table S7 Genotypes and genotype frequencies of the 15 loci in the reference population (n=31).
Locus	Genotypes and genotype frequency
DA3S1123	Genotype	11.2, 11.2	11.2, 12.2	11.2, 13.2	11.2, 15.2	12.2, 12.2	12.2, 13.2	12.2, 15.2	13.2, 13.2	13.2, 14.2	15.2, 15.2
	Frequency	0.0645	0.1613	0.0323	0.0968	0.0645	0.1935	0.0323	0.2903	0.0323	0.0323
DA2S1059	Genotype	8, 8	8, 9	8, 10	8, 11	9, 9	9, 10	9, 11	9, 12	10, 10	12, 12
	Frequency	0.2258	0.2581	0.129	0.0323	0.0968	0.0968	0.0323	0.0323	0.0323	0.0645
DB1S1259	Genotype	18.1, 20.1	19.2, 19.2	19.2, 20.2	19.2, 21.1	19.2, 22.1	20.1, 20.1	20.1, 21.1	20.1, 22.2	20.1, 25.1	20.2, 20.2	20.2, 26.3	21.1, 26.3	22.1, 22.1	22.1, 25.3	22.2, 25.3	23.2, 25.3	23.2, 26.3	25.1, 25.1	25.3, 26.3
	Frequency	0.0968	0.0323	0.0323	0.129	0.0323	0.0323	0.0645	0.0323	0.0323	0.0323	0.0645	0.0323	0.129	0.0323	0.0645	0.0323	0.0323	0.0323	0.0645
DD3S86	Genotype	13, 19	14, 14	14, 16	14, 17	14, 18	14, 19	15, 15	15, 19	16, 17	16, 18	17, 17	17, 18	17, 19
	Frequency	0.0645	0.2903	0.0968	0.0968	0.0968	0.0323	0.0323	0.0323	0.0323	0.0323	0.0968	0.0645	0.0323
DE1S613	Genotype	11, 12	11, 14.3	11, 18	11, 19.1	13.2, 13.2	13.2, 15.3	13.2, 16.2	13.2, 18	13.2, 19.1	14.2, 19.1	14.3, 15.3	14.3, 17	14.3, 18	14.3, 19.1	15.2, 18	15.3, 19.1	18, 19.1	19.1, 19.1
	Frequency	0.0323	0.0323	0.0968	0.0323	0.0323	0.0645	0.0645	0.0323	0.0968	0.0323	0.0323	0.0323	0.0645	0.0645	0.0323	0.0645	0.129	0.0645
DF1S579	Genotype	9.1, 9.1	9.1, 11.1	11.1, 12.1	11.1, 13.1	11.1, 16	12.1, 12.1	12.1, 13.1	12.1, 16	13.1, 13.1	13.1, 15	13.1, 18	14.1, 14.1	14.1, 15	14.1, 17	15, 15	15, 17	15, 18
	Frequency	0.129	0.129	0.0323	0.0323	0.0323	0.129	0.0323	0.0323	0.0323	0.0323	0.0645	0.0323	0.0968	0.0323	0.0323	0.0968	0.0323
DA2S1575	Genotype	7.1, 13	8.1, 8.1	8.1, 9.1	8.1, 10	8.1, 11	8.1, 12	9.1, 10	9.1, 11	9.1, 13	10, 12	10, 13	11, 13	11, 14	12, 12	12, 13	12, 14
	Frequency	0.0323	0.0323	0.0645	0.0968	0.0968	0.0645	0.0323	0.0323	0.0323	0.129	0.0645	0.0323	0.0323	0.1613	0.0645	0.0323
DF2S497	Genotype	10, 10	10, 11	10, 12	10, 13	11, 11	11, 12	11, 13	11, 14	12, 13
	Frequency	0.1613	0.2903	0.1935	0.0968	0.0323	0.0968	0.0645	0.0323	0.0323
DA3S1145	Genotype	15, 15	15, 16	15, 17	15, 18	15, 19	16, 16	16, 18	17, 17	17, 19	18, 18	19, 19
	Frequency	0.0645	0.129	0.0968	0.0645	0.0323	0.2581	0.0323	0.0645	0.1935	0.0323	0.0323
DD2S793	Genotype	9, 10	9, 11	9, 12	9, 13	10, 10	10, 11	10, 12	10, 13	11, 11	11, 13	12, 13
	Frequency	0.129	0.0645	0.0645	0.0645	0.0968	0.129	0.0323	0.1613	0.0323	0.1935	0.0323
DD4S705	Genotype	17.3, 17.3	17.3, 19.2	17.3, 19.3	17.3, 20.2	17.3, 24.3	18, 18	18, 19.2	18, 19.3	18, 22.2	18.2, 20.3	18.2, 22	19.2, 20.2	19.3, 19.3	19.3, 20.2	19.3, 20.3	19.3, 22	19.3, 22.3	19.3, 24.3	20.3, 22	22, 22.3
	Frequency	0.0323	0.0323	0.0323	0.0645	0.0645	0.0645	0.0645	0.0645	0.0323	0.0968	0.0323	0.0323	0.0323	0.0323	0.0968	0.0323	0.0323	0.0323	0.0968	0.0323
DB1S542	Genotype	11, 12	12, 12	12, 13	12, 14	12, 15	14, 14	14, 15	14, 16	15, 15	16, 16
	Frequency	0.0323	0.2258	0.0323	0.2581	0.0968	0.0323	0.1613	0.0645	0.0323	0.0645
DA1S1290	Genotype	8, 8	8, 12	8, 13	10, 10	10, 12	10, 13	10, 15	11, 11	11, 13	11, 14	12, 12	12, 13	12, 14	13, 13	13, 14	13, 15	14, 14	14, 15	15, 15
	Frequency	0.0323	0.0323	0.0645	0.0645	0.0968	0.0645	0.0645	0.0323	0.0323	0.0323	0.0323	0.1613	0.0323	0.0323	0.0645	0.0323	0.0323	0.0323	0.0645
DA1S1470	Genotype	9, 9	9, 10	9, 11	10, 10	10, 12	10, 13	10, 14	10, 15	13, 13	13,14	14, 14	14, 15	15, 15
	Frequency	0.2903	0.0645	0.0323	0.0645	0.0968	0.0323	0.0968	0.0323	0.0323	0.1613	0.0323	0.0323	0.0323
DC1S1364	Genotype	12.2, 13.2	12.2, 15.2	12.2, 16.2	13.2, 16.2	13.2, 17.2	14, 16.2	14.2, 16.2	15.2, 16.2	15.2, 17.2	15.2, 18.2	16.2, 16.2	16.2, 17.2	17.2, 17.2
	Frequency	0.0323	0.0968	0.1935	0.0645	0.0323	0.0323	0.0323	0.2258	0.0323	0.0645	0.0645	0.0968	0.0323
