# Supplementary material for: Genome-based development of 15 microsatellite markers in fluorescent multiplexes for parentage testing in captive tigers
Source: PeerJ. 2020 May 6;8:e8939. doi: 10.7717/peerj.8939 (PMC7210807; doi:10.7717/peerj.8939)
Supplement: Supplemental Information 11 [file peerj-08-8939-s011.xlsx]

## Sheet: Sheet1
Table S8 The observed and expected genotype distribution of 15 autosomal STR loci
Locus	alleles, observed genotype distribution (expected genotype distribution)
DA3S1123		11.2	12.2	13.2	14.2	15.2
	11.2	2 (1.4)
	12.2	5 (3.4)	2 (2.1)
	13.2	1 (5.5)	6 (6.7)	9 (5.5)
	14.2			1 (0.4)
	15.2	3 (1.3)	1 (1.5)			1 (0.3)
DA2S1059		8	9	10	11	12
	8	7 (5.9)
	9	8 (8.3)	3 (2.9)
	10	4 (3.9)	3 (2.8)	1 (0.7)
	11	1 (0.9)	1 (0.6)
	12		1 (1.5)			2 (0.2)
DB1S1259		18.1	19.2	20.1	20.2	21.1	22.1	22.2	23.2	25.1	25.3	26.3
	18.1
	19.2		1 (0.5)
	20.1	3 (0.4)		1 (0.7)
	20.2		1 (0.6)		1 (0.2)
	21.1		4 (0.9)	2 (1.0)
	22.1		1 (1.3)				4 (0.8)
	22.2			1 (0.4)
	23.2
	25.1			1 (0.4)						1 (0.1)
	25.3						1 (1.0)	2 (0.3)	1 (0.2)
	26.3				2 (0.5)	1 (0.7)			1 (0.2)		2 (0.6)
DD3S86		13	14	15	16	17	18	19
	13			1 (0.1)
	14		9 (6.3)
	15
	16		3 (2.3)
	17		3 (5.9)		1 (1.0)	3 (1.4)
	18		3 (2.7)		1 (0.5)	2 (1.3)
	19	2 (0.2)	1 (2.3)	1 (0.2)		1 (1.0)
DE1S613		11	12	13.2	14.2	14.3	15.2	15.3	16.2	17	18	19.1
	11
	12	1 (0.1)
	13.2			1 (0.8)
	14.2
	14.3	1 (0.7)
	15.2
	15.3			2 (0.8)		1 (0.6)
	16.2			2 (0.3)
	17					1 (0.1)
	18	3 (1.1)		1 (1.8)		2 (1.2)	1 (0.2)
	19.1	1 (1.6)		3 (2.7)	1 (0.3)	2 (1.9)		2 (1.4)			4 (3.0)	2 (2.3)
DF1S579		9.1	11.1	12.1	13.1	14.1	15	16	17	18
	9.1	4 (1.2)
	11.1	4 (1.4)
	12.1		1 (1.2)	4 (1.0)
	13.1		1 (0.8)	1 (1.2)	1 (0.4)
	14.1					1 (0.3)
	15				1 (1.1)	3 (1.0)	1 (0.8)
	16		1 (0.2)	1 (0.4)
	17					1 (0.4)	3 (0.6)
	18				2 (0.3)		1 (0.5)
DA2S1575		7.1	8.1	9.1	10	11	12	13	14
	7.1
	8.1		1 (1.2)
	9.1		2 (1.0)
	10		3 (1.9)	1 (0.8)
	11		3 (1.2)	1 (0.5)
	12		2 (3.7)		4 (3.1)		5 (2.9)
	13	1 (0.1)		1 (0.6)	2 (1.1)	1 (0.7)	2 (2.1)
	14					1 (0.2)	1 (0.6)
DF2S497		10	11	12	13	14
	10	5 (6.3)
	11	9 (7.7)	1 (2.3)
	12	6 (4.5)	3 (2.7)
	13	3 (2.7)	2 (1.6)	1 (1.0)
	14		1 (0.3)
DA3S1145		15	16	17	18	19
	15	2 (1.6)
	16	4 (4.7)	8 (3.6)
	17	3 (2.9)		2 (1.4)
	18	2 (1.1)	1 (1.7)		1 (0.2)
	19	1 (2.0)		6 (1.9)		1 (0.7)
DD2S793		9	10	11	12	13
	9
	10	4 (3.2)	3 (3.2)
	11	2 (2.3)	4 (4.5)	1 (1.6)
	12	2 (0.6)	1 (1.3)
	13	2 (2.3)	5 (4.5)	6 (3.2)	1 (0.9)
DD4S705		17.3	18	18.2	19.2	19.3	20.2	20.3	22	22.2	22.3	24.3
	17.3	1 (0.5)
	18		2 (0.7)
	18.2
	19.2	1 (0.5)	2 (0.6)
	19.3	1 (1.5)	2 (1.7)			1 (1.2)
	20.2	2 (0.5)			1 (0.3)	1 (0.8)
	20.3			3 (0.6)		3 (1.7)
	22			1 (0.4)		1 (1.2)		3 (0.9)
	22.2		1 (0.1)
	22.3					1 (0.4)			1 (0.2)
	24.3	2 (0.4)				1 (0.6)
DB1S542		11	12	13	14	15	16
	11
	12	1 (0.4)	7 (5.9)
	13		1 (0.4)
	14		8 (7.4)		1 (2.3)
	15		3 (4.4)		5 (2.7)	1 (0.8)
	16				2 (1.6)		2 (0.3)
DA1S1290		7	10	11	12	13	14	15
	7	1 (0.2)
	10		2 (1.0)
	11			1 (0.1)
	12	1 (1.0)	3 (2.1)		1 (1.2)
	13	2 (1.2)	2 (2.7)	1 (1.0)	5 (2.9)	1 (1.8)
	14			1 (0.5)	1 (1.4)	2 (1.7)	1 (0.4)
	15		2 (1.4)			1 (1.9)	1 (0.9)	2 (0.5)
DA1S1470		9	10	11	12	13	14	15
	9	9 (3.6)
	10	2 (4.7)	2 (1.6)
	11	1 (0.3)
	12		3 (0.7)
	13		1 (1.8)			1 (0.5)
	14		3 (2.5)			5 (1.4)	1 (1.0)
	15		1 (0.9)				1 (0.7)	1 (0.1)
DC1S1364		12.2	13.2	14	14.2	15.2	16.2	17.2	18.2
	12.2
	13.2	1 (0.6)
	14
	14.2
	15.2	3 (2.1)
	16.2	6 (3.9)	2 (1.5)	1 (0.4)	1 (0.4)	7 (5.0)	2 (4.6)
	17.2		1 (0.5)			1 (1.5)	3 (2.7)	1 (0.4)
	18.2					2 (0.4)
