# Supplementary material for: Genome-based development of 15 microsatellite markers in fluorescent multiplexes for parentage testing in captive tigers
Source: PeerJ. 2020 May 6;8:e8939. doi: 10.7717/peerj.8939 (PMC7210807; doi:10.7717/peerj.8939)
Supplement: Supplemental Information 12 [file peerj-08-8939-s012.xlsx]

## Sheet: Sheet1
Table S9 The genotyping results of three tiger families.
Locus	Family 1
	T19	T13	T01	T02	T06	T07	T08	T09	T11
AMEL	X, X	X, Y	X, X	X, Y	X, Y	X, X	X, X	X, Y	X, X
DA3S1123	11.2, 15.2	12.2, 15.2	11.2, 12.2	15.2, 15.2	15.2, 15.2	12.2, 15.2	12.2, 15.2	12.2, 15.2	15.2, 15.2
DA2S1059	9, 10	9, 10	9, 10	10, 10	9, 10	9, 10	9, 10	9, 10	9, 10
DB1S1259	19.2, 21.1	18.1, 20.1	20.1, 21.1	18.1, 21.1	18.1, 21.1	19.2, 20.1	20.1, 21.1	18.1, 19.2	18.1, 19.2
DD3S86	14, 16	17, 17	14, 17	14, 17	16, 17	14, 17	16, 17	14, 17	14, 17
DE1S613	11, 18	11, 18	18, 18	11, 11	11, 17	18, 18	11, 18	18, 18	18, 18
DF1S579	15, 17	13.1, 15	15, 17	15, 15	13.1, 17	15, 17	13.1, 17	13.1, 15	15, 17
DA2S1575	12, 13	12, 12	12, 12	12, 12	12, 12	12, 13	12, 13	12, 12	12, 12
DF2S497	11, 12	10, 12	10, 11	10, 12	10, 11	11, 12	12, 12	10, 12	10, 11
DA3S1145	17, 19	17, 19	17, 17	19, 19	17, 19	17, 19	19, 19	17, 19	19, 19
DD2S793	10, 10	10, 13	10, 10	10, 13	10, 10	10, 13	10, 13	10, 10	10, 13
DD4S705	19.3, 20.3	18.2, 20.3	19.3, 20.3	19.3, 20.3	20.3, 20.3	20.3, 20.3	19.3, 20.3	18.2, 20.3	19.3, 20.3
DB1S542	12, 14	12, 14	12, 14	12, 14	12, 14	14, 14	12, 14	12, 12	12, 14
DA1S1290	13, 14	12, 13	12, 13	12, 14	12, 14	12, 13	13, 14	13, 14	13, 14
DA1S1470	13, 14	13, 14	14, 14	13, 13	13, 14	14, 14	13, 13	13, 14	13, 13
DC1S1364	15.2, 16.2	15.2, 16.2	16.2, 16.2	15.2, 16.2	15.2, 15.2	15.2, 16.2	15.2, 16.2	15.2, 16.2	15.2, 16.2
Locus	Family 2					Locus	Family 3
	T20	T13	T03	T04	T05		T18	T15	T10
AMEL	X, Y	X, Y	X, X	X, X	X, X	AMEL	X, X	X, Y	X, Y
DA3S1123	11.2, 12.2	12.2, 15.2	11.2, 15.2	12.2, 15.2	12.2, 12.2	DA3S1123	11.2, 13.2	11.2, 12.2	11.2, 11.2
DA2S1059	8, 10	9, 10	9, 10	8, 9	10, 10	DA2S1059	8, 8	10, 10	8, 10
DB1S1259	18.1, 20.1	18.1, 20.1	20.1, 20.1	18.1, 20.1	20.1, 20.1	DB1S1259	20.1, 21.1	20.2, 26.3	21.1, 26.3
DD3S86	17, 18	17, 17	17, 18	17, 18	17, 18	DD3S86	16, 18	17, 17	17, 18
DE1S613	18, 19.1	11, 18	18, 18	11, 18	18, 19.1	DE1S613	18, 19.1	14.3, 18	18, 19.1
DF1S579	14.1, 15	13.1, 15	15, 15	13.1, 15	13.1, 15	DF1S579	13.1, 13.1	15, 18	13.1, 18
DA2S1575	10, 12	12, 12	12, 12	10, 12	12, 12	DA2S1575	7.1, 13	10, 12	10, 13
DF2S497	10, 10	10, 12	10, 12	10, 10	10, 12	DF2S497	10, 12	10, 13	12, 13
DA3S1145	15, 17	17, 19	17, 17	17, 19	17, 19	DA3S1145	17, 17	15, 17	15, 17
DD2S793	10, 11	10, 13	10, 11	10, 13	10, 10	DD2S793	9, 13	10, 13	9, 13
DD4S705	18.2, 20.3	18.2, 20.3	18.2, 18.2	18.2, 20.3	18.2, 18.2	DD4S705	22, 22.3	19.3, 20.3	20.3, 22
DB1S542	14, 15	12, 14	14, 14	12, 15	14, 15	DB1S542	14, 15	12, 12	12, 15
DA1S1290	7, 12	12, 13	7, 12	7, 12	12, 13	DA1S1290	12, 12	13, 13	12, 13
DA1S1470	10, 14	13, 14	14, 14	13, 14	13, 14	DA1S1470	15, 15	10, 14	10, 15
DC1S1364	15.2, 18.2	15.2, 16.2	15.2, 16.2	15.2, 15.2	15.2, 16.2	DC1S1364	12.2, 15.2	16.2, 16.2	15.2, 16.2
